# Supplementary material for: The Perceptions and Needs of French Parents and Pediatricians Concerning Information on Complementary Feeding
Source: Nutrients. 2021 Jun 22;13(7):2142. doi: 10.3390/nu13072142 (PMC8308433; doi:10.3390/nu13072142)
Supplement: Supplementary file 1 [file nutrients-13-02142-s001.zip]

Archive with 2 entries (2 files):
- Supplement Material 1_parents survey.pdf
- Supplement Material 2_ped survey.pdf
